# Supplementary material for: Immunoinformatic Design and Evaluation of a Multi-Epitope mRNA Vaccine RP14914P Targeting Latent Tuberculosis Infection
Source: Pathogens. 2026 Mar 9;15(3):297. doi: 10.3390/pathogens15030297 (PMC13029540; doi:10.3390/pathogens15030297)
Supplement: Supplementary file 1 [file pathogens-15-00297-s001.zip]

Archive with 1 entries (1 files):
- pathogens-4066419-supplementary.pdf
